# Supplementary material for: Populational genomic insights of Paraclostridium bifermentans as an emerging human pathogen
Source: Front Microbiol. 2023 Nov 9;14:1293206. doi: 10.3389/fmicb.2023.1293206 (PMC10665999; doi:10.3389/fmicb.2023.1293206)
Supplement: Supplementary file 1 [file Table_1.XLSX]

## Sheet: Table S1
Table S1 Metadata of the collected genome sequences
Species	Strain	Host	BioSample	BioProject	Assembly
Paeniclostridium sordellii	8483	Homo sapiens	SAMN03766269	PRJNA158367	GCA_001023455.2
Paeniclostridium sordellii	24178	dog	SAMN14133563	PRJNA607435	GCA_011039255.1
Paeniclostridium sordellii	AF05-25	Homo sapiens	SAMN09734187	PRJNA482748	GCA_003465925.1
Paeniclostridium sordellii	AM370	human	SAMN04263499	PRJNA302050	GCA_002865995.1
Paraclostridium bifermentans	AP6	supragingival plaque	SAMEA3503350	PRJEB374	GCA_001282705.1
Paraclostridium bifermentans	ATCC 19299	NA	SAMN01978892	PRJNA175455	GCA_000452225.2
Paraclostridium bifermentans	ATCC 638	soil	SAMN01978893	PRJNA175456	GCA_000452245.2
Paeniclostridium sordellii	ATCC9714	human	SAMEA1572090	PRJEB7738	GCA_000953675.1
Paeniclostridium sordellii	BIOML-A1	Homo sapiens	SAMN11946175	PRJNA544527	GCA_009678755.1
Paeniclostridium sordellii	BIOML-A2	Homo sapiens	SAMN11946176	PRJNA544527	GCA_009678765.1
Paeniclostridium sordellii	BIOML-A6	Homo sapiens	SAMN11946180	PRJNA544527	GCA_009677555.1
Paeniclostridium sordellii	BSD2780061687b_171204_F2	Homo sapiens	SAMN15532444	PRJNA637878	GCA_015553525.1
Paraclostridium bifermentans	BSD2780061688_150302_D6	Homo sapiens	SAMN15532732	PRJNA637878	GCA_015551995.1
Paraclostridium bifermentans	BSD2780061688_150302_F12	Human gut	SAMN15532441	PRJNA637878	GCA_015553545.1
Paraclostridium bifermentans	BSD2780061688_150302_X7	Homo sapiens	SAMN15634169	PRJNA637878	GCA_015668845.1
Paeniclostridium sordellii	CBA7122	human	SAMD00066803	PRJDB5274	GCA_001950115.1
Paraclostridium bifermentans	Cbm	mangrove swamp soil	SAMN10058707	PRJNA490766	GCA_008807835.1
Paeniclostridium sordellii	DA108	Homo sapiens	SAMEA1572079	PRJEB8143	GCA_001372735.1
Paraclostridium bifermentans	DSM 14991	soil	SAMN20207145	PRJNA746444	GCA_019916025.1
Paeniclostridium sordellii	E204	Homo sapiens	SAMEA1572116	PRJEB8159	GCA_001373055.1
Paeniclostridium sordellii	FL-manatee	Trichechus manatus	SAMN20409632	PRJNA749790	GCA_019434215.1
Paraclostridium bifermentans	GBRC	Bubalus bubalis	SAMN20569877	PRJNA752028	GCA_020089545.1
Paraclostridium bifermentans	HD0315_2	Homo sapiens	SAMN27029209	PRJNA820967	GCA_022984115.1
Paraclostridium benzoelyticum	JC272	marine water with sediment	SAMN03396706	PRJNA277794	GCA_001006285.1
Paeniclostridium sordellii	JGS444	Cow	SAMEA1572089	PRJEB8138	GCA_001372655.1
Paeniclostridium sordellii	JGS445	Cow	SAMEA1572102	PRJEB8140	GCA_001372675.1
Paeniclostridium sordellii	JGS6364	human	SAMEA1572086	PRJEB7739	GCA_900000185.2
Paeniclostridium sordellii	JGS6382	human	SAMEA1572077	PRJEB7741	GCA_000953555.1
Paeniclostridium sordellii	JGS6956	Animal	SAMEA1572098	PRJEB8141	GCA_001372695.1
Paeniclostridium sordellii	JGS6961	Animal	SAMEA1572114	PRJEB8142	GCA_001372715.1
Paeniclostridium sordellii	L3_060_000G1_dasL3_06	infant_MAG	SAMN17801506	PRJNA698986	GCA_018373455.1
Paraclostridium bifermentans	L3_063_000G1_dasL3_063_000G1_concoct_6	Homo sapiens	SAMN17801322	PRJNA698986	GCA_018377115.1
Paraclostridium bifermentans	L3_131_244G1_dasL3_131_244G1_concoct_40_sub	Homo sapiens	SAMN17801547	PRJNA698986	GCA_018372635.1
Paraclostridium bifermentans	MAG072	Mirounga leonina	SAMN19315128	PRJNA665590	GCA_020024875.1
Paraclostridium bifermentans	Med78_4-601-WT-2	Sus scrofa domesticus	SAMN14558277	PRJNA561470	GCA_012843415.1
Paraclostridium bifermentans	MGYG-HGUT-00024	human gut	SAMEA5849525	PRJEB33885	GCA_902362415.1
Paeniclostridium sordellii	MGYG-HGUT-00157	human	SAMEA5849658	PRJEB33885	GCA_902363855.1
Paraclostridium bifermentans	MHMC-14	Homo sapiens	SAMN07376130	PRJNA395364	GCA_003585605.1
Paraclostridium bifermentans	N73	Macaca fascicularis	SAMN19374069	PRJNA733006	GCA_018917045.1
Paraclostridium bifermentans	NCR	Mehsani buffalo rumen	SAMN03002484	PRJNA259160	GCA_000764005.1
Paeniclostridium sordellii	OA8	Homo sapiens	SAMN25248156	PRJNA800461	GCA_022440745.1
Paeniclostridium sordellii	P9318	Homo sapiens	SAMN13480562	PRJNA593378	GCA_009753815.1
Paeniclostridium sordellii	P9319	Homo sapiens	SAMN13480645	PRJNA593379	GCA_009753765.1
Paraclostridium bifermentans	PAGU 1678	biobreeding rat feces	SAMD00129655	PRJDB7176	GCA_019650315.1
Paraclostridium bifermentans	parabai	secondary forest floor	SAMN10096194	PRJNA492284	GCA_006782905.1
Paeniclostridium sordellii	R15892	Homo sapiens	SAMEA1572074	PRJEB8158	GCA_001373035.1
Paeniclostridium sordellii	R26833	Homo sapiens	SAMEA1572069	PRJEB8128	GCA_001372455.1
Paeniclostridium sordellii	R27882	Homo sapiens	SAMEA1572093	PRJEB8127	GCA_001372435.1
Paeniclostridium sordellii	R28058	Homo sapiens	SAMEA1572108	PRJEB8126	GCA_001372415.1
Paeniclostridium sordellii	R29426	Homo sapiens	SAMEA1572091	PRJEB8125	GCA_001372395.1
Paeniclostridium sordellii	R30684	Homo sapiens	SAMEA1572107	PRJEB8124	GCA_001372375.1
Paeniclostridium sordellii	R31809	Homo sapiens	SAMEA1572075	PRJEB8123	GCA_001372355.1
Paeniclostridium sordellii	R32462	Homo sapiens	SAMEA1572099	PRJEB8121	GCA_001372335.1
Paeniclostridium sordellii	R32668	Homo sapiens	SAMEA1572073	PRJEB8120	GCA_001372315.1
Paeniclostridium sordellii	R32921	Homo sapiens	SAMEA1572092	PRJEB8119	GCA_001372295.1
Paeniclostridium sordellii	R32977	Homo sapiens	SAMEA1572105	PRJEB8118	GCA_001372275.1
Paraclostridium bifermentans	S01	soil	SAMN18103600	PRJNA705805	GCA_017288015.1
Paraclostridium bifermentans	SKVG24	human dental plaque	SAMN13135169	PRJNA579860	GCA_012922555.1
Paraclostridium bifermentans	SRR5713946-bin.32	human gut metagenome	SAMEA7848302	PRJEB37358	GCA_905213795.1
Paeniclostridium sordellii	SSCC18392	human	SAMEA1572100	PRJEB8149	GCA_001372855.1
Paeniclostridium sordellii	SSCC18838	human	SAMEA1572088	PRJEB8148	GCA_001372835.1
Paeniclostridium sordellii	SSCC26591	human	SAMEA1572083	PRJEB8146	GCA_001372795.1
Paeniclostridium sordellii	SSCC32135	human	SAMEA1572103	PRJEB8152	GCA_001372915.1
Paeniclostridium sordellii	SSCC33587	human	SAMEA1572109	PRJEB8151	GCA_001372895.1
Paeniclostridium sordellii	SSCC33589	human	SAMEA1572101	PRJEB8144	GCA_001372755.1
Paeniclostridium sordellii	SSCC35109	human	SAMEA1572094	PRJEB8150	GCA_001372875.1
Paeniclostridium sordellii	SSCC37615	human	SAMEA1572111	PRJEB8147	GCA_001372815.1
Paeniclostridium sordellii	SSCC42239	human	SAMEA1572080	PRJEB8145	GCA_001372775.1
Paraclostridium bifermentans	SU1074NT	soil	SAMN06022750	PRJNA353866	GCA_002104065.1
Paeniclostridium sordellii	UMC1	Homo sapiens	SAMEA1572076	PRJEB8153	GCA_001372935.1
Paeniclostridium sordellii	UMC164	Homo sapiens	SAMEA1572112	PRJEB8154	GCA_001372955.1
Paeniclostridium sordellii	UMC178	Homo sapiens	SAMEA1572095	PRJEB8155	GCA_001372975.1
Paeniclostridium sordellii	UMC2	human	SAMEA1572081	PRJEB7740	GCA_900000195.2
Paeniclostridium sordellii	UMC4401	Homo sapiens	SAMEA1572071	PRJEB8156	GCA_001372995.1
Paeniclostridium sordellii	UMC4404	Homo sapiens	SAMEA1572087	PRJEB8157	GCA_001373015.1
Paeniclostridium sordellii	VPI 9048	human	SAMN02470118	PRJNA188694	GCA_000444095.1
Paeniclostridium sordellii	W10	Animal	SAMEA1572096	PRJEB8130	GCA_001372495.1
Paeniclostridium sordellii	W2922	Sheep	SAMEA1572110	PRJEB8131	GCA_001372515.1
Paeniclostridium sordellii	W2945	Animal	SAMEA1572104	PRJEB8132	GCA_001372535.1
Paeniclostridium sordellii	W2946	Animal	SAMEA1572070	PRJEB8133	GCA_001372555.1
Paeniclostridium sordellii	W2948	Animal	SAMEA1572082	PRJEB8134	GCA_001372575.1
Paeniclostridium sordellii	W2967	Animal	SAMEA1572113	PRJEB8129	GCA_001372475.1
Paeniclostridium sordellii	W2975	Animal	SAMEA1572078	PRJEB8135	GCA_001372595.1
Paeniclostridium sordellii	W3025	Sheep	SAMEA1572084	PRJEB8136	GCA_001372615.1
Paeniclostridium sordellii	W3026	Sheep	SAMEA1572115	PRJEB8137	GCA_001372635.1
Paraclostridium bifermentans	WC0705	Homo sapiens	SAMN23297242	PRJNA781829	GCA_021412665.1
Paraclostridium bifermentans	WYM	landfill leachate sludge	SAMN02324641	PRJNA216125	GCA_000498455.1

## Sheet: Table S2
Table S2 The top 20 NCBI Refseq sequences aligned to the pPbm14_8
Description	Scientific Name	Max Score	Total Score	Query Cover	E value	Per. ident	Acc. Len	Accession
Paraclostridium bifermentans strain Cbm chromosome	Paraclostridium bifermentans	27270	38174	1	0	100	3638572	CP032452.1
Paraclostridium bifermentans strain HD0315_2 chromosome, complete genome	Paraclostridium bifermentans	27043	27368	1	0	99.72	3265124	CP094933.1
Paraclostridium bifermentans strain DSM 14991 chromosome, complete genome	Paraclostridium bifermentans	25632	25958	1	0	98	3304778	CP079737.1
Paeniclostridium sordellii strain AM370, complete sequence	Paeniclostridium sordellii	22930	23232	1	0	94.72	3550458	CP014150.1
[Clostridium] sordellii genome assembly ATCC9714_, chromosome : 1	Paeniclostridium sordellii	22870	23176	1	0	94.64	3394044	LN679998.1
[Clostridium] sordellii genome assembly JGS6382, chromosome : 1	Paeniclostridium sordellii	22864	23160	1	0	94.63	3456852	LN681234.1
Paeniclostridium sordellii strain FL-manatee chromosome, complete genome	Paeniclostridium sordellii	22812	23114	1	0	94.57	3586821	CP080291.1
Romboutsia sp. Frifi strain FRIFI genome assembly, chromosome: chromosome1	Romboutsia hominis	16774	17040	1	0	87.31	3039773	LN650648.1
Romboutsia ilealis strain CRIB genome assembly, chromosome: chr1	Romboutsia ilealis	16598	16848	1	0	87.06	2581778	LN555523.1
Romboutsia sp. CE17 chromosome, complete genome	Romboutsia sp. CE17	12597	16321	0.98	0	87.54	3116687	CP051144.1
Romboutsia sp. 13432 chromosome	Romboutsia sp. 13432	12146	16906	0.98	0	86.45	2581290	CP048742.1
Romboutsia sp. 13368 chromosome	Romboutsia sp. 13368	12091	16847	0.98	0	86.36	2581044	CP048741.1
Romboutsia sp. 13154 chromosome	Romboutsia sp. 13154	11884	16629	0.98	0	85.78	2581920	CP048740.1
Clostridioides difficile strain ST632 chromosome	Clostridioides difficile	8026	15519	0.97	0	86.43	4197547	CP103804.1
Clostridioides sp. ES-W-0016-02 chromosome, complete genome	Clostridioides sp. ES-W-0016-02	7987	15705	0.97	0	86.34	4189111	CP061361.1
Clostridioides sp. ES-S-0010-02 chromosome, complete genome	Clostridioides sp. ES-S-0010-02	7982	15681	0.97	0	86.32	4259110	CP067345.1
Clostridioides sp. ES-S-0173-01 chromosome, complete genome	Clostridioides sp. ES-S-0173-01	7982	15710	0.97	0	86.32	4100889	CP067353.1
Clostridioides difficile strain ST848 chromosome	Clostridioides difficile	7960	15627	0.97	0	86.28	4107441	CP103977.1
Clostridioides sp. ES-S-0054-01 chromosome, complete genome	Clostridioides sp. ES-S-0054-01	7882	15375	0.97	0	86.08	3925358	CP067346.1
Clostridioides sp. ES-S-0107-01 chromosome, complete genome	Clostridioides sp. ES-S-0107-01	7843	15340	0.97	0	85.99	3896990	CP067348.1
